# Supplementary material for: Evaluating Bioactive-Substance-Based Interventions for Adults with MASLD: Results from a Systematic Scoping Review
Source: Nutrients. 2025 Jan 26;17(3):453. doi: 10.3390/nu17030453 (PMC11820841; doi:10.3390/nu17030453)
Supplement: Supplementary file 1 [file nutrients-17-00453-s001.zip]

Archive with 2 entries (2 files):
- nutrients-3404214-supplementary File S1.pdf
- nutrients-3404214-supplementary Table S1.pdf
